# Supplementary material for: COP9 Signalosome Subunit SlCSN5-3 Positively Regulates Resistance to Gray Mold Disease in Tomato (Solanum lycopersicum) Through Jasmonic Acid Pathway
Source: Biology (Basel). 2025 Nov 21;14(12):1635. doi: 10.3390/biology14121635 (PMC12729962; doi:10.3390/biology14121635)
Supplement: Supplementary file 1 [file biology-14-01635-s001.zip]

Archive with 1 entries (1 files):
- biology-3985164-supplementary.pdf
